# Supplementary material for: m6A modifications regulate intestinal immunity and rotavirus infection
Source: eLife. 2022 Jan 31;11:e73628. doi: 10.7554/eLife.73628 (PMC8860440; doi:10.7554/eLife.73628)
Supplement: Source data 1. [file elife-73628-data1.zip]

Archive with 134 entries (114 files):
- Figure/
- Figure/Source data to Figure4/
- Figure/Source data to Figure4/figure 4a-FTO-raw.png
- Figure/Source data to Figure4/figure 4a-FTO.png
- Figure/Source data to Figure4/figure 4a-METTL14-raw.png
- Figure/Source data to Figure4/figure 4a-METTL14.png
- Figure/Source data to Figure4/figure 4a-METTL3-raw.png
- Figure/Source data to Figure4/figure 4a-METTL3.png
- Figure/Source data to Figure4/figure 4a-actin-raw.png
- Figure/Source data to Figure4/figure 4a-actin.png
- Figure/Source data to Figure4/figure 4a-alkbh5-raw.png
- Figure/Source data to Figure4/figure 4a-alkbh5.png
- Figure/Source data to Figure4/figure 4b.xlsx
- Figure/Source data to Figure4/figure 4c.xlsx
- Figure/Source data to Figure4/figure 4d-4e.xlsx
- Figure/Source data to Figure1/
- Figure/Source data to Figure1/Figure 1b.xlsx
- Figure/Source data to Figure1/Figure 1d.xlsx
- Figure/Source data to Figure1/Figure 1f.xlsx
- Figure/Source data to Figure1/Figure 1g.xlsx
- Figure/Source data to Figure1/figure 1a-methyl blue.png
- Figure/Source data to Figure1/figure 1a-raw-methyl blue.png
- Figure/Source data to Figure1/figure 1a-raw.png
- Figure/Source data to Figure1/figure 1a.png
- Figure/Source data to Figure1/figure 1c.xlsx
- Figure/Source data to Figure1/figure 1e-methyl blue-raw.png
- Figure/Source data to Figure1/figure 1e-methyl blue.png
- Figure/Source data to Figure1/figure 1e-raw.png
- Figure/Source data to Figure1/figure 1e.png
- Figure/Source data to Figure1/figure 1h.xlsx
- Figure/Source data to Figure1/figure 1i.xlsx
- Figure/Source data to Figure2/
- Figure/Source data to Figure2/figure 2f.xlsx
- Figure/Source data to Figure2/figure 2g.xlsx
- Figure/Source data to Figure2/figure 2h.xlsx
- Figure/Source data to Figure2/figure 2i.xlsx
- Figure/Source data to Figure3/
- Figure/Source data to Figure3/figure 3a-3c.xlsx
- Figure/Source data to Figure3/figure 3d.xlsx
- Figure/Source data to Figure3/figure 3e-3f.xlsx
- Figure/Source data to Figure1 sup-figure 1/
- Figure/Source data to Figure1 sup-figure 1/sup fig 1a-ALKBH5.png
- Figure/Source data to Figure1 sup-figure 1/sup fig 1a-TUBULIN.png
- Figure/Source data to Figure1 sup-figure 1/sup fig 1a-raw-ALKBH5.png
- Figure/Source data to Figure1 sup-figure 1/sup fig 1a-raw-TUBULIN.png
- Figure/Source data to Figure1 sup-figure 1/sup fig 1b.xlsx
- Figure/Source data to Figure1 sup-figure 1/sup fig 1c-ALKBH5-raw.png
- Figure/Source data to Figure1 sup-figure 1/sup fig 1c-ALKBH5.png
- Figure/Source data to Figure1 sup-figure 1/sup fig 1c-TUBULIN-raw.png
- Figure/Source data to Figure1 sup-figure 1/sup fig 1c-TUBULIN.png
- Figure/Source data to Figure1 sup-figure 1/sup fig 1c-m6A-methyl-raw.png
- Figure/Source data to Figure1 sup-figure 1/sup fig 1c-m6A-methyl.png
- Figure/Source data to Figure1 sup-figure 1/sup fig 1c-m6A-raw.png
- Figure/Source data to Figure1 sup-figure 1/sup fig 1c-m6A.png
- Figure/Source data to Figure4 sup-figure 1/
- Figure/Source data to Figure4 sup-figure 1/sup fig 1b-ACTIN-raw.tif
- Figure/Source data to Figure4 sup-figure 1/sup fig 1b-ACTIN.png
- Figure/Source data to Figure4 sup-figure 1/sup fig 1b-ALKBH5-raw.tif
- Figure/Source data to Figure4 sup-figure 1/sup fig 1b-ALKBH5.png
- Figure/Source data to Figure4 sup-figure 1/sup fig 1b-FTO-raw.tif
- Figure/Source data to Figure4 sup-figure 1/sup fig 1b-FTO.png
- Figure/Source data to Figure4 sup-figure 1/sup fig 1b-METTL3-raw.tif
- Figure/Source data to Figure4 sup-figure 1/sup fig 1b-METTL3.png
- Figure/Source data to Figure4 sup-figure 1/sup fig 1b-m6A-methyl-raw.tif
- Figure/Source data to Figure4 sup-figure 1/sup fig 1b-m6A-raw.tif
- Figure/Source data to Figure4 sup-figure 1/sup fig 1b-m6A.png
- Figure/Source data to Figure4 sup-figure 1/sup fig 1b-methyl.png
- Figure/Source data to Figure4 sup-figure 1/sup-figure 1a.xlsx
- Figure/Source data to Figure4 sup-figure 2/
- Figure/Source data to Figure4 sup-figure 2/sup fig 2b-ACTIN-raw.png
- Figure/Source data to Figure4 sup-figure 2/sup fig 2b-ACTIN.png
- Figure/Source data to Figure4 sup-figure 2/sup fig 2b-ALKBH5-raw.tif
- Figure/Source data to Figure4 sup-figure 2/sup fig 2b-ALKBH5.png
- Figure/Source data to Figure4 sup-figure 2/sup-figure 2a.xlsx
- Figure/Source data to Figure4 sup-figure 3/
- Figure/Source data to Figure4 sup-figure 3/sup-figure 3a.xlsx
- Figure/Source data to Figure4 sup-figure 4/
- Figure/Source data to Figure4 sup-figure 4/2020.6.23-m3ko-iec-J2/
- Figure/Source data to Figure4 sup-figure 4/2020.6.23-m3ko-iec-J2/2020.6.23-m3ko-iec-J2-8_c1+2.jpg
- Figure/Source data to Figure4 sup-figure 4/2020.6.23-m3ko-iec-J2/2020.6.23-m3ko-iec-J2-8_c1.jpg
- Figure/Source data to Figure4 sup-figure 4/2020.6.23-m3ko-iec-J2/2020.6.23-m3ko-iec-J2-8_c2.jpg
- Figure/Source data to Figure4 sup-figure 4/2020.6.23-m3wt-iec-J2/
- Figure/Source data to Figure4 sup-figure 4/2020.6.23-m3wt-iec-J2/2020.6.23-m3wt-iec-J27_c1+2.jpg
- Figure/Source data to Figure4 sup-figure 4/2020.6.23-m3wt-iec-J2/2020.6.23-m3wt-iec-J27_c1.jpg
- Figure/Source data to Figure4 sup-figure 4/2020.6.23-m3wt-iec-J2/2020.6.23-m3wt-iec-J27_c2.jpg
- Figure/Source data to Figure1 sup-figure 2/
- Figure/Source data to Figure1 sup-figure 2/sup-fig 2a-m6A-methyl-raw.png
- Figure/Source data to Figure1 sup-figure 2/sup-fig 2a-m6A-methyl.png
- Figure/Source data to Figure1 sup-figure 2/sup-fig 2a-m6A-raw.png
- Figure/Source data to Figure1 sup-figure 2/sup-fig 2a-m6A.png
- Figure/Source data to Figure1 sup-figure 2/sup-figure 2b.xlsx
- Figure/Source data to Figure1 sup-figure 3/
- Figure/Source data to Figure1 sup-figure 3/sup-figure 3a.xlsx
- Figure/Source data to Figure2 sup-figure 1/
- Figure/Source data to Figure2 sup-figure 1/sup fig 1d-GAPDH-raw.png
- Figure/Source data to Figure2 sup-figure 1/sup fig 1d-GAPDH.png
- Figure/Source data to Figure2 sup-figure 1/sup fig 1e-METTL3-raw.png
- Figure/Source data to Figure2 sup-figure 1/sup fig 1e-METTL3.png
- Figure/Source data to Figure2 sup-figure 1/sup fig 1e-TUBULIN-raw.png
- Figure/Source data to Figure2 sup-figure 1/sup fig 1e-TUBULIN.png
- Figure/Source data to Figure2 sup-figure 1/sup fig 1f/
- Figure/Source data to Figure2 sup-figure 1/sup fig 1f/sup fig 5f-IRF7-raw.png
- Figure/Source data to Figure2 sup-figure 1/sup fig 1f/sup fig 5f-IRF7.png
- Figure/Source data to Figure2 sup-figure 1/sup fig 1f/sup fig 5f-METTL3-raw.png
- Figure/Source data to Figure2 sup-figure 1/sup fig 1f/sup fig 5f-METTL3.png
- Figure/Source data to Figure2 sup-figure 1/sup fig 1f/sup fig 5f-TBK1-raw.png
- Figure/Source data to Figure2 sup-figure 1/sup fig 1f/sup fig 5f-TBK1.png
- Figure/Source data to Figure2 sup-figure 1/sup fig 1f/sup fig 5f-TUBULIN-raw.png
- Figure/Source data to Figure2 sup-figure 1/sup fig 1f/sup fig 5f-TUBULIN.png
- Figure/Source data to Figure2 sup-figure 1/sup fig 1f/sup-fig 5f-p-IRF7-raw.png
- Figure/Source data to Figure2 sup-figure 1/sup fig 1f/sup-fig 5f-p-IRF7.png
- Figure/Source data to Figure2 sup-figure 1/sup fig 1f/sup-fig 5f-p-TBK1-raw.png
- Figure/Source data to Figure2 sup-figure 1/sup fig 1f/sup-fig 5f-p-TBK1.png
- Figure/Source data to Figure2 sup-figure 1/sup fig s1c.xlsx
- Figure/Source data to Figure2 sup-figure 1/sup-fig 1d-Mettl3-raw.png
- Figure/Source data to Figure2 sup-figure 1/sup-fig 1d-Mettl3.png
- Figure/Source data to Figure2 sup-figure 2/
- Figure/Source data to Figure2 sup-figure 2/sup-figure 2a.xlsx
- Figure/Source data to Figure2 sup-figure 2/sup-figure 2b-ACTIN-raw.png
- Figure/Source data to Figure2 sup-figure 2/sup-figure 2b-ACTIN.png
- Figure/Source data to Figure2 sup-figure 2/sup-figure 2b-Mettl3-raw.png
- Figure/Source data to Figure2 sup-figure 2/sup-figure 2b-Mettl3.png
- Figure/Source data to Figure2 sup-figure 3/
- Figure/Source data to Figure2 sup-figure 3/sup-figure 3a.xlsx
- Figure/Source data to Figure2 sup-figure 3/sup-figure 3b raw.png
- Figure/Source data to Figure2 sup-figure 3/sup-figure 3b.png
- Figure/Source data to Figure2 sup-figure 4/
- Figure/Source data to Figure2 sup-figure 4/sup fig 4b-IRF7-raw.tif
- Figure/Source data to Figure2 sup-figure 4/sup fig 4b-IRF7.png
- Figure/Source data to Figure2 sup-figure 4/sup fig 4b-TUBULIN-raw.tif
- Figure/Source data to Figure2 sup-figure 4/sup fig 4b-tubulin.png
- Figure/Source data to Figure2 sup-figure 4/sup-figure 4a.xlsx
- Figure/Source data to Figure2 sup-figure 5/
- Figure/Source data to Figure2 sup-figure 5/sup-figure 5a.xlsx
