# Supplementary material for: m6A modifications regulate intestinal immunity and rotavirus infection
Source: eLife. 2022 Jan 31;11:e73628. doi: 10.7554/eLife.73628 (PMC8860440; doi:10.7554/eLife.73628)
Supplement: Source data 1. [file elife-73628-data1.zip › Figure/Source data to Figure1/Figure 1f.xlsx]

## Sheet: Sheet1
m6A dot blot analysis of total RNA in ileum tissue at 2 dpi. The m6A signals and MB staining signals were quantified by imageJ. The quantitative m6A signals were normalized to quantitative MB staining signals.
relative m6A modification
	WT (PBS)				WT (RV infection)				Mettl3△IEC (PBS)				Mettl3△IEC (RV infection)
	1.60918	1.65798	2.22383		2.80531	2.94509	2.65703		0.570294	0.642689	1.05871		0.967966	0.87344	0.740943
		biological replicates
		(mean ± s.e.m., Student’s t-test, *P<0.05, ***P<0.001,NS., not significant)
