# Supplementary material for: m6A modifications regulate intestinal immunity and rotavirus infection
Source: eLife. 2022 Jan 31;11:e73628. doi: 10.7554/eLife.73628 (PMC8860440; doi:10.7554/eLife.73628)
Supplement: Source data 1. [file elife-73628-data1.zip › Figure/Source data to Figure4 sup-figure 1/sup-figure 1a.xlsx]

## Sheet: Sheet1
Relative expression level of Alkbh5 and Fto in human intestinal enteroid, mice IEC and mice IEC cell MODE-K.
		human intestinal enteroid(FPKM)					mice IEC(FPKM)					MODE-K(relative to Gapdh)
		ALKBH5	46.3796	47.5558			Alkbh5	26.2121	26.2587			Alkbh5	0.0052689	0.00675669	0.00631279
		FTO	0.529716	0.42445			Fto	10.4365	6.70078			Fto	0.00202205	0.00154015	0.00157811
			biological replicates
			(mean ± s.e.m.)
